# Supplementary material for: Sustained Long-Term Decline in Anti-HCV Neutralizing Antibodies in HIV/HCV-Coinfected Patients Five Years after HCV Therapy: A Retrospective Study
Source: Pharmaceuticals (Basel). 2024 Aug 30;17(9):1152. doi: 10.3390/ph17091152 (PMC11434851; doi:10.3390/ph17091152)
Supplement: Supplementary file 1 [file pharmaceuticals-17-01152-s001.zip]

Archive with 1 entries (1 files):
- pharmaceuticals-3162313-supplementary.pdf
